# Supplementary material for: Botulinum Toxin for Bruxism: An Overview
Source: Toxins (Basel). 2025 May 16;17(5):249. doi: 10.3390/toxins17050249 (PMC12115368; doi:10.3390/toxins17050249)
Supplement: Supplementary file 1 [file toxins-17-00249-s001.zip]

Archive with 1 entries (1 files):
- toxins-3487049-supplementary.pdf
